# Supplementary material for: Defense Mechanisms Induced by Celery Seed Essential Oil against Powdery Mildew Incited by Podosphaera fusca in Cucumber
Source: J Fungi (Basel). 2023 Dec 27;10(1):17. doi: 10.3390/jof10010017 (PMC10817264; doi:10.3390/jof10010017)
Supplement: Supplementary file 1 [file jof-10-00017-s001.zip]

Archive with 4 entries (4 files):
- Table S1.pdf
- Table S2.pdf
- Table S3.pdf
- Figure S1.tif
